# Supplementary material for: Selective Cellular Uptake and Druggability Efficacy through Functionalized Chitosan-Conjugated Polyamidoamine (PAMAM) Dendrimers
Source: Sensors (Basel). 2024 Jul 26;24(15):4853. doi: 10.3390/s24154853 (PMC11315009; doi:10.3390/s24154853)
Supplement: Supplementary file 1 [file sensors-24-04853-s001.zip]

Archive with 1 entries (1 files):
- sensors-3054271-supplementary.pdf
